# Supplementary material for: Effects of Drought and Flooding on Phytohormones and Abscisic Acid Gene Expression in Kiwifruit
Source: Int J Mol Sci. 2023 Apr 20;24(8):7580. doi: 10.3390/ijms24087580 (PMC10143653; doi:10.3390/ijms24087580)
Supplement: Supplementary file 1 [file ijms-24-07580-s001.zip]

Archive with 1 entries (1 files):
- Water Stress in kiwifruit Supplementary Information v5.pdf
